# Supplementary material for: Indigenous food production in a carbon economy
Source: Proc Natl Acad Sci U S A. 2024 Jul 29;121(32):e2317686121. doi: 10.1073/pnas.2317686121 (PMC11317563; doi:10.1073/pnas.2317686121)
Supplement: Supplementary file 2 — Dataset S01 (CSV) [file pnas.2317686121.sd01.csv]

Group	Type	Name	Edible_weight	Source	Note
Seal	Ringed	Seal - Ringed	13	Usher 2000	Includes 2.5 kg blubber
Whale	Beluga	Whale - Beluga	136.4	Berger 1977	Muktuk only; reported in Ashley 2002
Bear	Polar	Bear - Polar	114	Usher 1971
Caribou	Barren-Ground	Caribou - Barren Ground	36.5	New	Average of Porcupine and Bluenose
Caribou	Porcupine	Caribou - Porcupine	37	Usher 2000
Caribou	Bluenose	Caribou - Bluenose	36	Usher 2000
Caribou	Union Dolphin	Caribou - Union Dolphin	33	Usher 2000	Barren-ground but smaller
Caribou	Banks Island	Caribou - Banks Island	29	Usher 2000
Caribou	Peary	Caribou - Peary	29	New	Assume Banks Island are Peary
Caribou	Woodland	Caribou - Woodland	58.6	New	Takes ratio of Berger's estimates (provided in Ashley 2002) adjusted to Usher's more conservative approach
Muskox		Muskox	69	Usher 2000
Moose		Moose	140	Usher 2000
Dall's sheep		Dall's sheep	23	Usher 2000
Hare	Arctic	Hare - Arctic	2.9	Usher 2000
Hare	Snowshoe	Hare - Snowshoe	1	Usher 2000
Muskrat		Muskrat	0.7	Usher 2000
Beaver		Beaver	13.5	Usher 2000
Goose	Snow	Goose - Snow	1.7	Usher 2000
Goose	White-fronted	Goose - Greater White	1.7	Usher 2000
Goose	Canada	Goose - Canada	1.05	Usher 2000	Usher assumes B.c.hutchinsii (Cackling goose) thus smaller than other Canada geese
Goose	Ross	Goose - Ross	0.92	New	Average weight on allaboutobirds.org multiplied by Usher's conversion, corresponds well to roughly half of a snow goose and slightly more than Mallard
Brant		Brant	1	Usher 2000
Swan	Tundra	Swan - Tundra	4.75	Usher 2000
Swan	Trumpeter	Swan - Trumpeter	7.14	New	Average weight on allaboutobirds.org multiplied by Usher's conversion
Eider	King	Eider - King	1.3	Usher 2000
Eider	Common	Eider - Common	1.75	Usher 2000
Oldsquaw		Oldsquaw	0.6	Usher 2000
Mallard		Mallard	0.85	Usher 2000
Scoter	White-winged	Scoter - White-winged	1	Usher 2000
Scoter	Surf	Scoter - Surf	0.65	Usher 2000
Scoter	Black	Scoter - Black	0.69	New	Roughly same size as Surf Scoter
Pintail		Pintail	0.65	Usher 2000
Wigeon	American	Wigeon - American	0.55	Usher 2000
Canvasback		Canvasback	0.86	New	Average weight on allaboutobirds.org multiplied by Usher's conversion, is indeed very similar to Mallard
Merganser	Common	Merganser - Common	1.07	New	Average weight on allaboutobirds.org multiplied by Usher's conversion
Teal		Teal	0.22	New	Average weight on allaboutobirds.org multiplied by Usher's conversion
Ducks - unknown		Duck - Unknown	0.67	New	Median of non-eider ducks
Loon	Common	Loon - Common	1.1	JBNQNHRC 1982	Reported in Ashley 2002
Crane	Sandhill	Crane - Sandhill	2.9	New	Average weight on allaboutobirds.org multiplied by Usher's conversion
Ptarmigan	Willow	Ptarmigan - Willow	0.5	Usher 2000
Ptarmigan	Rock	Ptarmigan - Rock	0.35	Usher 2000
Ptarmigan		Ptarmigan	0.4	Usher 2000	Assume 1:1 willow/rock
Char	Ulukhaktok	Char - Ulukhaktok	1.55	Usher 2000
Char	Paulatuk	Char - Paulatuk	1.6	Usher 2000
Char	Aklavik	Char - Aklavik	0.65	Usher 2000
Char	Sachs Harbour	Char - Sachs Harbour	0.7	Usher 2000
Char	Land-locked	Char - Land Locked	0.65	New	Use Usher's Aklavik value; which is presumably Dolly Varden, based on comments on size of char in Brown et al. 2016
Trout	Lake	Trout - Lake	1.3	Usher 2000
Whitefish	Broad	Whitefish - Broad	1.65	Usher 2000
Whitefish	Lake	Whitefish - Lake	1.25	Usher 2000
Inconnu		Inconnu	2.55	Usher 2000	Low estimate
Cisco	Arctic	Cisco - Arctic	0.32	Brown et al. 2016
Cisco	Least	Cisco - Least	0.32	Brown et al. 2016
Pike	Northern	Pike - Northern	2.2	Usher 2000
Herring	Pacific	Herring - Pacific	0.08	Brown et al. 2016
Burbot		Burbot	1.91	Brown et al. 2016
Cod	Arctic	Cod - Arctic	0.05	Brown et al. 2016
Cod	Saffron	Cod - Saffron	0.09	Brown et al. 2016
Cod	Greenland	Cod - Greenland	0.49	New	For length of 40 cm based on photos from P. Collings, estimated on fishbase.org
Flounders		Flounder	0.5	Brown et al. 2016
Sculpin	Fourhorn	Sculpin - Fourhorn	0.09	New	For common length of 30cm, estimated on fishbase.org; assume edible portion only 0.25
Salmon		Salmon	1.68	New	For a 50cmsalmon; L-W data from tshawytscha, nerka, ksutch, gorbuscha and keta; estimated on fishbase.org
Smelt		Smelt	0.06	New	For average length in studies of 23 cm, estimated on fishbase.org
Grayling	Arctic	Grayling - Arctic	0.9	Gamble 1984	Reported in Ashley 2002
